# Supplementary material for: Practicing Interoceptive Sensitivity as a Couple: A Mixed-Methods Acceptance Analysis of a Dyadic vs. Single Pilot Randomized Controlled Trial
Source: Nutrients. 2024 Jun 19;16(12):1949. doi: 10.3390/nu16121949 (PMC11206497; doi:10.3390/nu16121949)
Supplement: Supplementary file 1 [file nutrients-16-01949-s001.zip]

Archive with 1 entries (1 files):
- nutrients-3015326-supplementary.pdf
